# Supplementary material for: Genome-wide analysis of key gene families in RNA silencing and their responses to biotic and drought stresses in adzuki bean
Source: BMC Genomics. 2023 Apr 12;24:195. doi: 10.1186/s12864-023-09274-9 (PMC10091639; doi:10.1186/s12864-023-09274-9)
Supplement: Supplementary file 1 — Additional file 1: Figure S1. MiRNA targets identified by psRobot. Table S1. Promoter analysis of VaDCLs. Table S2. Promoter analysis of VaAGOs. Table S3. Promoter analysis of VaRDRs. Table S4. Primers used in the QRT-PCR analysis. [file 12864_2023_9274_MOESM1_ESM.zip]

Archive with 6 entries (5 files):
- supplemental Figure and table/Figure S1 miRNA targets of adzuki bean DCL, AGO and RdRp identified by psRobot.docx
- supplemental Figure and table/Table S1 Promoter analysis of VaDCLs.xls
- supplemental Figure and table/Table S2 Promoter analysis of VaAGOs.xls
- supplemental Figure and table/Table S3 Promoter analysis of VaRDRs.xls
- supplemental Figure and table/Table S4 Primers used in the QRT-PCR analysis.xls
- supplemental Figure and table/
