# Supplementary material for: Genome-wide analysis of key gene families in RNA silencing and their responses to biotic and drought stresses in adzuki bean
Source: BMC Genomics. 2023 Apr 12;24:195. doi: 10.1186/s12864-023-09274-9 (PMC10091639; doi:10.1186/s12864-023-09274-9)
Supplement: Supplementary file 1 — Additional file 1: Figure S1. MiRNA targets identified by psRobot. Table S1. Promoter analysis of VaDCLs. Table S2. Promoter analysis of VaAGOs. Table S3. Promoter analysis of VaRDRs. Table S4. Primers used in the QRT-PCR analysis. [file 12864_2023_9274_MOESM1_ESM.zip › supplemental Figure and table/Table S1 Promoter analysis of VaDCLs.xls]

## Sheet: Supplementary Table S1
Table S1 Promoter analysis of VaDCLs
Gene id	Motifs	Sequence	Matrix score	Organism	Function
VaDCL1	ERE	ATTTTAAA	8	Nicotiana glutinos
	CGTCA-motif	CGTCA	5	Hordeum vulgare	cis-acting regulatory element involved in the MeJA-responsiveness
	as-1	TGACG	5	Arabidopsis thaliana
	3-AF1 binding site	TAAGAGAGGAA	10	Solanum tuberosum	light responsive element
	TCA	TCATCTTCAT	9	Pisum sativum
	Unnamed__1	GAATTTAATTAA	11	Glycine max	60K protein binding site
	GARE-motif	TCTGTTG	7	Brassica oleracea	gibberellin-responsive element
	I-box	AGATAAGG	8	Triticum aestivum	part of a light responsive element
	Box 4	ATTAAT	6	Petroselinum crispum	part of a conserved DNA module involved in light responsiveness
	circadian	CAAAGATATC	9	Lycopersicon esculentum	cis-acting regulatory element involved in circadian control
	TGACG-motif	TGACG	5	Hordeum vulgare	cis-acting regulatory element involved in the MeJA-responsiveness
	TATA	TATAAAAT	8	Arabidopsis thaliana
	CCAAT-box	CAACGG	6	Hordeum vulgare	MYBHv1 binding site
	MYC	CATTTG	6	Arabidopsis thaliana
	chs-CMA1a	TTACTTAA	8	Daucus carota	part of a light responsive element
	WUN-motif	AAATTACTA	9	Nicotiana glutinosa
	WUN-motif	AAATTACT	8	Nicotiana glutinosa
	AT-rich sequence	TAAAATACT	9	Pisum sativum	element for maximal elicitor-mediated activation (2copies)
	AT~TATA-box	TATATA	6	Arabidopsis thaliana
	STRE	AGGGG	5	Arabidopsis thaliana
	MYB recognition site	CCGTTG	6	Arabidopsis thaliana
	CAAT-box	CAAAT	5	Pisum sativum	common cis-acting element in promoter and enhancer regions
	GT1-motif	GGTTAA	6	Arabidopsis thaliana	light responsive element
	ARE	AAACCA	6	Zea mays	cis-acting regulatory element essential for the anaerobic induction
	TATA-box	ATATAT	6	Brassica napus	core promoter element around -30 of transcription start
	TATA-box	TATATA	6	Arabidopsis thaliana	core promoter element around -30 of transcription start
	TATA-box	TATTTAAA	8	Arabidopsis thaliana	core promoter element around -30 of transcription start
	TATA-box	ATATAA	6	Brassica oleracea	core promoter element around -30 of transcription start
	TATA-box	ATTATA	6	Brassica napus	core promoter element around -30 of transcription start
	TATA-box	TATAA	5	Arabidopsis thaliana	core promoter element around -30 of transcription start
	MYB	CAACCA	6	Arabidopsis thaliana
	MYB	CAACAG	6	Arabidopsis thaliana
	TCA-element	CCATCTTTTT	9	Nicotiana tabacum	cis-acting element involved in salicylic acid responsiveness
	TCT-motif	TCTTAC	6	Arabidopsis thaliana	part of a light responsive element
	ABRE	TACGGTC	7	Arabidopsis thaliana	cis-acting element involved in the abscisic acid responsiveness
	ATCT-motif	AATCTAATCC	9	Pisum sativum	part of a conserved DNA module involved in light responsiveness
	Myb-binding site	CAACAG	6	Nicotiana tabacum
VaDCL2a	ERE	ATTTCATA	8	Nicotiana glutinos
	ERE	ATTTTAAA	8	Nicotiana glutinos
	MYB-like sequence	TAACCA	6	Arabidopsis thaliana
	CGTCA-motif	CGTCA	5	Hordeum vulgare	cis-acting regulatory element involved in the MeJA-responsiveness
	AC-II	TCACCAACCCCC	11	Populus tremuloides
	as-1	TGACG	5	Arabidopsis thaliana
	AAGAA-motif	GAAAGAA	7	Avena sativa
	MBSI	TTTTTACGGTTA	11	Petunia hybrida	MYB binding site involved in flavonoid biosynthetic genes regulation
	TCA	TCATCTTCAT	9	Pisum sativum
	P-box	CCTTTTG	7	Oryza sativa	gibberellin-responsive element
	Unnamed__1	CGTGG	5	Zea mays
	AE-box	AGAAACAA	8	Arabidopsis thaliana	part of a module for light response
	Box 4	ATTAAT	6	Petroselinum crispum	part of a conserved DNA module involved in light responsiveness
	TGACG-motif	TGACG	5	Hordeum vulgare	cis-acting regulatory element involved in the MeJA-responsiveness
	TATA	TATAAAAT	8	Arabidopsis thaliana
	WRE3	CCACCT	6	Pisum sativum
	MYC	CAATTG	6	Arabidopsis thaliana
	WUN-motif	AAATTACTA	9	Nicotiana glutinosa
	WUN-motif	AAATTACT	8	Nicotiana glutinosa
	WUN-motif	AAATTTCTT	9	Nicotiana glutinosa
	dOCT	CTCGGATC	8	Zea mays
	AT~TATA-box	TATATA	6	Arabidopsis thaliana
	TC-rich repeats	ATTCTCTAAC	9	Nicotiana tabacum	cis-acting element involved in defense and stress responsiveness
	TC-rich repeats	GTTTTCTTAC	9	Nicotiana tabacum	cis-acting element involved in defense and stress responsiveness
	CAAT-box	CAAAT	5	Pisum sativum	common cis-acting element in promoter and enhancer regions
	Myb	CAACTG	6	Arabidopsis thaliana
	GATA-motif	AAGATAAGATT	10	Arabidopsis thaliana	part of a light responsive element
	GT1-motif	GGTTAA	6	Arabidopsis thaliana	light responsive element
	ARE	AAACCA	6	Zea mays	cis-acting regulatory element essential for the anaerobic induction
	TATA-box	TACAAAA	7	Oryza sativa	core promoter element around -30 of transcription start
	TATA-box	TATAAAA	7	Pisum sativum	core promoter element around -30 of transcription start
	TATA-box	TATAAA	6	Helianthus annuus	core promoter element around -30 of transcription start
	TATA-box	TATAA	5	Arabidopsis thaliana	core promoter element around -30 of transcription start
	TATA-box	ATATAT	6	Brassica napus	core promoter element around -30 of transcription start
	TATA-box	TATATA	6	Arabidopsis thaliana	core promoter element around -30 of transcription start
	TATA-box	ATATAT	6	Brassica napus	core promoter element around -30 of transcription start
	LTR	CCGAAA	6	Hordeum vulgare	cis-acting element involved in low-temperature responsiveness
	MYB	TAACCA	6	Arabidopsis thaliana
	Myc	TCTCTTA	7	Arabidopsis thaliana
	MBS	CAACTG	6	Arabidopsis thaliana	MYB binding site involved in drought-inducibility
	TCT-motif	TCTTAC	6	Arabidopsis thaliana	part of a light responsive element
	ATCT-motif	AATCTAATCC	9	Pisum sativum	part of a conserved DNA module involved in light responsiveness
VaDCL2b	ERE	ATTTTAAA	8	Nicotiana glutinos
	CGTCA-motif	CGTCA	5	Hordeum vulgare	cis-acting regulatory element involved in the MeJA-responsiveness
	as-1	TGACG	5	Arabidopsis thaliana
	AT1-motif	AATTATTTTTTATT	13	Solanum tuberosum	part of a light responsive module
	AT~TATA-box	TATATA	6	Arabidopsis thaliana
	AT~TATA-box	TATATAAA	8	Arabidopsis thaliana
	AAGAA-motif	GAAAGAA	7	Avena sativa
	MBSI	TTTTTACGGTTA	11	Petunia hybrida	MYB binding site involved in flavonoid biosynthetic genes regulation
	E2Fb	TTTGCCGC	8	Nicotiana tabacum
	I-box	gGATAAGGTG	9	Zea mays	part of a light responsive element
	Box 4	ATTAAT	6	Petroselinum crispum	part of a conserved DNA module involved in light responsiveness
	CAAT-box	CAAAT	5	Pisum sativum	common cis-acting element in promoter and enhancer regions
	TGACG-motif	TGACG	5	Hordeum vulgare	cis-acting regulatory element involved in the MeJA-responsiveness
	TATA	TATAAAAT	8	Arabidopsis thaliana
	O2-site	GATGA(C/T)(A/G)TG(A/G)	8	Zea mays	cis-acting regulatory element involved in zein metabolism regulation
	GT1-motif	GGTTAAT	7	Avena sativa	light responsive element
	GT1-motif	GGTTAA	6	Arabidopsis thaliana	light responsive element
	MRE	AACCTAA	7	Petroselinum crispum	MYB binding site involved in light responsiveness
	MRE	AACCTAA	7	Petroselinum crispum	MYB binding site involved in light responsiveness
	ARE	AAACCA	6	Zea mays	cis-acting regulatory element essential for the anaerobic induction
	TATA-box	TACAAAA	7	Oryza sativa	core promoter element around -30 of transcription start
	TATA-box	TACAAAA	7	Oryza sativa	core promoter element around -30 of transcription start
	TATA-box	taTATAAAtc	9	Arabidopsis thaliana	core promoter element around -30 of transcription start
	TATA-box	ccTATAAAaa	9	Arabidopsis thaliana	core promoter element around -30 of transcription start
	TATA-box	TATAAAA	7	Pisum sativum	core promoter element around -30 of transcription start
	TATA-box	TATAAA	6	Helianthus annuus	core promoter element around -30 of transcription start
	TATA-box	TATAA	5	Arabidopsis thaliana	core promoter element around -30 of transcription start
	TATA-box	ATATAA	6	Brassica oleracea	core promoter element around -30 of transcription start
	TATA-box	ATATAT	6	Brassica napus	core promoter element around -30 of transcription start
	TCT-motif	TCTTAC	6	Arabidopsis thaliana	part of a light responsive element
	ATCT-motif	AATCTAATCC	9	Pisum sativum	part of a conserved DNA module involved in light responsiveness
VaDCL2c	W box	TTGACC	6	Arabidopsis thaliana
	chs-CMA1a	TTACTTAA	8	Daucus carota	part of a light responsive element
	ACE	CTAACGTATT	9	Petroselinum crispum	cis-acting element involved in light responsiveness
	ERE	ATTTTAAA	8	Nicotiana glutinos
	MYB-like sequence	TAACCA	6	Arabidopsis thaliana
	WUN-motif	AAATTTCCT	9	Brassica oleracea	wound-responsive element
	CCGTCC-box	CCGTCC	6	Petroselinum hortense
	A-box	CCGTCC	6	Petroselinum crispum	cis-acting regulatory element
	AT~TATA-box	TATATAAA	8	Arabidopsis thaliana
	AT~TATA-box	TATATA	6	Arabidopsis thaliana
	3-AF1 binding site	TAAGAGAGGAA	10	Solanum tuberosum	light responsive element
	STRE	AGGGG	5	Arabidopsis thaliana
	TC-rich repeats	ATTCTCTAAC	9	Nicotiana tabacum	cis-acting element involved in defense and stress responsiveness
	AAGAA-motif	gGTAAAGAAA	9	Avena sativa
	Unnamed__1	CGTGG	5	Zea mays
	Box 4	ATTAAT	6	Petroselinum crispum	part of a conserved DNA module involved in light responsiveness
	circadian	CAAAGATATC	9	Lycopersicon esculentum	cis-acting regulatory element involved in circadian control
	CAAT-box	CAAAT	5	Pisum sativum	common cis-acting element in promoter and enhancer regions
	CAAT-box	CCAAT	5	Arabidopsis thaliana	common cis-acting element in promoter and enhancer regions
	GT1-motif	GGTTAA	6	Arabidopsis thaliana	light responsive element
	CCGTCC motif	CCGTCC	6	Nicotiana tabacum
	MRE	AACCTAA	7	Petroselinum crispum	MYB binding site involved in light responsiveness
	ARE	AAACCA	6	Zea mays	cis-acting regulatory element essential for the anaerobic induction
	TATA-box	ATATAT	6	Brassica napus	core promoter element around -30 of transcription start
	TATA-box	TACAAAA	7	Oryza sativa	core promoter element around -30 of transcription start
	TATA-box	TATATA	6	Arabidopsis thaliana	core promoter element around -30 of transcription start
	TATA-box	ATTATA	6	Brassica napus	core promoter element around -30 of transcription start
	TATA-box	TATAA	5	Arabidopsis thaliana	core promoter element around -30 of transcription start
	TATA-box	TATATTTATATTT	12	Avena sativa	core promoter element around -30 of transcription start
	MYB	TAACCA	6	Arabidopsis thaliana
	MYB	CAACAG	6	Arabidopsis thaliana
	TCA-element	CCATCTTTTT	9	Nicotiana tabacum	cis-acting element involved in salicylic acid responsiveness
	TGA-element	AACGAC	6	Brassica oleracea	auxin-responsive element
	MYC	CATGTG	6	Arabidopsis thaliana
	ABRE	TACGGTC	7	Arabidopsis thaliana	cis-acting element involved in the abscisic acid responsiveness
	Myb-binding site	CAACAG	6	Nicotiana tabacum
VaDCL2d	ERE	ATTTTAAA	8	Nicotiana glutinos
	CGTCA-motif	CGTCA	5	Hordeum vulgare	cis-acting regulatory element involved in the MeJA-responsiveness
	as-1	TGACG	5	Arabidopsis thaliana
	AT~TATA-box	TATATA	6	Arabidopsis thaliana
	AT~TATA-box	TATATAAA	8	Arabidopsis thaliana
	TC-rich repeats	ATTCTCTAAC	9	Nicotiana tabacum	cis-acting element involved in defense and stress responsiveness
	TC-rich repeats	GTTTTCTTAC	9	Nicotiana tabacum	cis-acting element involved in defense and stress responsiveness
	AAGAA-motif	GAAAGAA	7	Avena sativa
	P-box	CCTTTTG	7	Oryza sativa	gibberellin-responsive element
	Unnamed__1	CGTGG	5	Zea mays
	AE-box	AGAAACTT	8	Arabidopsis thaliana	part of a module for light response
	GARE-motif	TCTGTTG	7	Brassica oleracea	gibberellin-responsive element
	Box 4	ATTAAT	6	Petroselinum crispum	part of a conserved DNA module involved in light responsiveness
	CAAT-box	CAAAT	5	Pisum sativum	common cis-acting element in promoter and enhancer regions
	CAAT-box	CCAAT	5	Arabidopsis thaliana	common cis-acting element in promoter and enhancer regions
	Myb	CAACTG	6	Arabidopsis thaliana
	TGACG-motif	TGACG	5	Hordeum vulgare	cis-acting regulatory element involved in the MeJA-responsiveness
	AP-1	TGAGTTAG	8	Arabidopsis thaliana
	MRE	AACCTAA	7	Petroselinum crispum	MYB binding site involved in light responsiveness
	ARE	AAACCA	6	Zea mays	cis-acting regulatory element essential for the anaerobic induction
	TATA-box	ATTATA	6	Brassica napus	core promoter element around -30 of transcription start
	TATA-box	TATATAA	7	Arabidopsis thaliana	core promoter element around -30 of transcription start
	TATA-box	ATATAT	6	Brassica napus	core promoter element around -30 of transcription start
	TATA-box	TATATA	6	Arabidopsis thaliana	core promoter element around -30 of transcription start
	MYB	CAACAG	6	Arabidopsis thaliana
	MYB	CAACCA	6	Arabidopsis thaliana
	TCA-element	CCATCTTTTT	9	Nicotiana tabacum	cis-acting element involved in salicylic acid responsiveness
	TCT-motif	TCTTAC	6	Arabidopsis thaliana	part of a light responsive element
	MYC	CAATTG	6	Arabidopsis thaliana
	MYC	CATGTG	6	Arabidopsis thaliana
	Myb-binding site	CAACAG	6	Nicotiana tabacum
VaDCL3	Unnamed__6	taTAAATATct	10	Zea mays
	ERE	ATTTTAAA	8	Nicotiana glutinos
	MYB-like sequence	TAACCA	6	Arabidopsis thaliana
	CGTCA-motif	CGTCA	5	Hordeum vulgare	cis-acting regulatory element involved in the MeJA-responsiveness
	as-1	TGACG	5	Arabidopsis thaliana
	AT1-motif	AATTATTTTTTATT	13	Solanum tuberosum	part of a light responsive module
	AT~TATA-box	TATATA	6	Arabidopsis thaliana
	3-AF1 binding site	TAAGAGAGGAA	10	Solanum tuberosum	light responsive element
	STRE	AGGGG	5	Arabidopsis thaliana
	AAGAA-motif	GAAAGAA	7	Avena sativa
	Box 4	ATTAAT	6	Petroselinum crispum	part of a conserved DNA module involved in light responsiveness
	CAAT-box	CAAAT	5	Pisum sativum	common cis-acting element in promoter and enhancer regions
	CAAT-box	CCAAT	5	Arabidopsis thaliana	common cis-acting element in promoter and enhancer regions
	Myb	TAACTG	6	Arabidopsis thaliana
	TGACG-motif	TGACG	5	Hordeum vulgare	cis-acting regulatory element involved in the MeJA-responsiveness
	G-Box	CACGTT	6	Pisum sativum	cis-acting regulatory element involved in light responsiveness
	TATA	TATAAAAT	8	Arabidopsis thaliana
	GT1-motif	GGTTAA	6	Arabidopsis thaliana	light responsive element
	ARE	AAACCA	6	Zea mays	cis-acting regulatory element essential for the anaerobic induction
	TATA-box	ATATAA	6	Brassica oleracea	core promoter element around -30 of transcription start
	TATA-box	TATAAA	6	Helianthus annuus	core promoter element around -30 of transcription start
	TATA-box	TATAA	5	Arabidopsis thaliana	core promoter element around -30 of transcription start
	TATA-box	TATAAGAA	8	Zea mays	core promoter element around -30 of transcription start
	TATA-box	TATAA	5	Arabidopsis thaliana	core promoter element around -30 of transcription start
	TATA-box	ATTATA	6	Brassica napus	core promoter element around -30 of transcription start
	MYB	CAACCA	6	Arabidopsis thaliana
	MYB	TAACCA	6	Arabidopsis thaliana
	Myc	TCTCTTA	7	Arabidopsis thaliana
	MYC	CATTTG	6	Arabidopsis thaliana
	ABRE	ACGTG	5	Arabidopsis thaliana	cis-acting element involved in the abscisic acid responsiveness
VaDCL4	Unnamed__6	taTAAATATct	10	Zea mays
	ACTCATCCT sequence	ACTCATCCT	9	Arabidopsis thaliana
	CGTCA-motif	CGTCA	5	Hordeum vulgare	cis-acting regulatory element involved in the MeJA-responsiveness
	as-1	TGACG	5	Arabidopsis thaliana
	AT1-motif	AATTATTTTTTATT	13	Solanum tuberosum	part of a light responsive module
	AT~TATA-box	TATATA	6	Arabidopsis thaliana
	AAGAA-motif	GAAAGAA	7	Avena sativa
	Box 4	ATTAAT	6	Petroselinum crispum	part of a conserved DNA module involved in light responsiveness
	CAAT-box	CCAAT	5	Arabidopsis thaliana	common cis-acting element in promoter and enhancer regions
	CAAT-box	CAAAT	5	Pisum sativum	common cis-acting element in promoter and enhancer regions
	GCN4_motif	TGAGTCA	7	Oryza sativa	cis-regulatory element involved in endosperm expression
	TGACG-motif	TGACG	5	Hordeum vulgare	cis-acting regulatory element involved in the MeJA-responsiveness
	TATA	TATAAAAT	8	Arabidopsis thaliana
	WRE3	CCACCT	6	Pisum sativum
	TATA-box	ATTATA	6	Brassica napus	core promoter element around -30 of transcription start
	TATA-box	ATATAT	6	Brassica napus	core promoter element around -30 of transcription start
	TATA-box	TATATTTATATTT	12	Avena sativa	core promoter element around -30 of transcription start
	TATA-box	TATAAAA	7	Pisum sativum	core promoter element around -30 of transcription start
	TATA-box	TATAAA	6	Helianthus annuus	core promoter element around -30 of transcription start
	TATA-box	TATAA	5	Arabidopsis thaliana	core promoter element around -30 of transcription start
	MYC	CATTTG	6	Arabidopsis thaliana
	TCT-motif	TCTTAC	6	Arabidopsis thaliana	part of a light responsive element
	TGA-element	AACGAC	6	Brassica oleracea	auxin-responsive element
	RY-element	CATGCATG	8	Helianthus annuus	cis-acting regulatory element involved in seed-specific regulation
	ERE	ATTTTAAA	8	Nicotiana glutinos
	ERE	ATTTTAAA	8	Nicotiana glutinos
