# Supplementary material for: Genome-wide analysis of key gene families in RNA silencing and their responses to biotic and drought stresses in adzuki bean
Source: BMC Genomics. 2023 Apr 12;24:195. doi: 10.1186/s12864-023-09274-9 (PMC10091639; doi:10.1186/s12864-023-09274-9)
Supplement: Supplementary file 1 — Additional file 1: Figure S1. MiRNA targets identified by psRobot. Table S1. Promoter analysis of VaDCLs. Table S2. Promoter analysis of VaAGOs. Table S3. Promoter analysis of VaRDRs. Table S4. Primers used in the QRT-PCR analysis. [file 12864_2023_9274_MOESM1_ESM.zip › supplemental Figure and table/Table S2 Promoter analysis of VaAGOs.xls]

## Sheet: Supplementary Table S2
Table S2 Promoter analysis of VaAGOs
Gene id	Motifs	Sequence	Matrix score	Organism	Function
VaAGO1	ERE	ATTTTAAA	8	Nicotiana glutinos
	MYB-like sequence	TAACCA	6	Arabidopsis thaliana
	CCGTCC-box	CCGTCC	6	Petroselinum hortense
	ABRE3a	TACGTG	6	Zea mays
	A-box	CCGTCC	6	Petroselinum crispum	cis-acting regulatory element
	AT~TATA-box	TATATA	6	Arabidopsis thaliana
	DRE core	GCCGAC	6	Arabidopsis thaliana
	AAGAA-motif	gGTAAAGAAA	9	Avena sativa
	AAGAA-motif	GAAAGAA	7	Avena sativa
	Unnamed__1	CGTGG	5	Zea mays
	CAAT-box	CCAAT	5	Arabidopsis thaliana	common cis-acting element in promoter and enhancer regions
	TCCC-motif	TCTCCCT	7	Spinacia oleracea	part of a light responsive element
	AT-rich element	ATAGAAATCAA	10	Glycine max	binding site of AT-rich DNA binding protein (ATBP-1)
	G-box	TACGTG	6	Arabidopsis thaliana	cis-acting regulatory element involved in light responsiveness
	G-box	CACGTC	6	Zea mays	cis-acting regulatory element involved in light responsiveness
	GT1-motif	GGTTAAT	7	Avena sativa	light responsive element
	CCGTCC motif	CCGTCC	6	Nicotiana tabacum
	WRE3	CCACCT	6	Pisum sativum
	MRE	AACCTAA	7	Petroselinum crispum	MYB binding site involved in light responsiveness
	ARE	AAACCA	6	Zea mays	cis-acting regulatory element essential for the anaerobic induction
	TATA-box	TATAAAT	7	Brassica juncea	core promoter element around -30 of transcription start
	TATA-box	TATAAA	6	Helianthus annuus	core promoter element around -30 of transcription start
	TATA-box	TATAA	5	Arabidopsis thaliana	core promoter element around -30 of transcription start
	TATA-box	TATTTAAA	8	Arabidopsis thaliana	core promoter element around -30 of transcription start
	TATA-box	ATATAT	6	Brassica napus	core promoter element around -30 of transcription start
	ABRE4	CACGTA	6	Zea mays
	LTR	CCGAAA	6	Hordeum vulgare	cis-acting element involved in low-temperature responsiveness
	MYB	CAACCA	6	Arabidopsis thaliana
	MYB	TAACCA	6	Arabidopsis thaliana
	MYB	CAACAG	6	Arabidopsis thaliana
	GC-motif	CCCCCG	6	Zea mays	enhancer-like element involved in anoxic specific inducibility
	TCA-element	CCATCTTTTT	9	Nicotiana tabacum	cis-acting element involved in salicylic acid responsiveness
	MYC	CATGTG	6	Arabidopsis thaliana
	ABRE	ACGTG	5	Arabidopsis thaliana	cis-acting element involved in the abscisic acid responsiveness
	Myb-binding site	CAACAG	6	Nicotiana tabacum
VaAGO10a	ACE	GACACGTATG	9	Petroselinum crispum	cis-acting element involved in light responsiveness
	MYB-like sequence	TAACCA	6	Arabidopsis thaliana
	CGTCA-motif	CGTCA	5	Hordeum vulgare	cis-acting regulatory element involved in the MeJA-responsiveness
	as-1	TGACG	5	Arabidopsis thaliana
	AAGAA-motif	gGTAAAGAAA	9	Avena sativa
	TCA	TCATCTTCAT	9	Pisum sativum
	Unnamed__1	GAATTTAATTAA	11	Glycine max	60K protein binding site
	Box 4	ATTAAT	6	Petroselinum crispum	part of a conserved DNA module involved in light responsiveness
	TGACG-motif	TGACG	5	Hordeum vulgare	cis-acting regulatory element involved in the MeJA-responsiveness
	TATA	TATAAAAT	8	Arabidopsis thaliana
	AP-1	TGAGTTAG	8	Arabidopsis thaliana
	Unnamed__2	AACCTAACCT	9	Petroselinum hortense
	WRE3	CCACCT	6	Pisum sativum
	MYC	CATTTG	6	Arabidopsis thaliana
	AT~TATA-box	TATATA	6	Arabidopsis thaliana
	STRE	AGGGG	5	Arabidopsis thaliana
	Myb	TAACTG	6	Arabidopsis thaliana
	CAAT-box	CAAAT	5	Pisum sativum	common cis-acting element in promoter and enhancer regions
	G-Box	CACGTG	6	Pisum sativum	cis-acting regulatory element involved in light responsiveness
	AT-rich element	ATAGAAATCAA	10	Glycine max	binding site of AT-rich DNA binding protein (ATBP-1)
	GATA-motif	GATAGGA	7	Arabidopsis thaliana	part of a light responsive element
	GATA-motif	GATAGGG	7	Pisum sativum	part of a light responsive element
	CARE	CAACTCAC	8	Oryza sativa
	G-box	CACGTG	6	Arabidopsis thaliana	cis-acting regulatory element involved in light responsiveness
	G-box	CACGAC	6	Zea mays	cis-acting regulatory element involved in light responsiveness
	GT1-motif	GGTTAA	6	Arabidopsis thaliana	light responsive element
	MRE	AACCTAA	7	Petroselinum crispum	MYB binding site involved in light responsiveness
	TATA-box	TATAA	5	Arabidopsis thaliana	core promoter element around -30 of transcription start
	TATA-box	ATTATA	6	Brassica napus	core promoter element around -30 of transcription start
	TATA-box	taTATAAAtc	9	Arabidopsis thaliana	core promoter element around -30 of transcription start
	TATA-box	TATAAAT	7	Brassica juncea	core promoter element around -30 of transcription start
	TATA-box	TATAAA	6	Helianthus annuus	core promoter element around -30 of transcription start
	ARE	AAACCA	6	Zea mays	cis-acting regulatory element essential for the anaerobic induction
	Myc	TCTCTTA	7	Arabidopsis thaliana
	MYB	TAACCA	6	Arabidopsis thaliana
	LTR	CCGAAA	6	Hordeum vulgare	cis-acting element involved in low-temperature responsiveness
	TCT-motif	TCTTAC	6	Arabidopsis thaliana	part of a light responsive element
	ABRE	CACGTG	6	Arabidopsis thaliana	cis-acting element involved in the abscisic acid responsiveness
	ABRE	ACGTG	5	Arabidopsis thaliana	cis-acting element involved in the abscisic acid responsiveness
VaAGO10b	MYB-like sequence	TAACCA	6	Arabidopsis thaliana
	WUN-motif	AAATTACT	8	Nicotiana glutinosa
	AT~TATA-box	TATATA	6	Arabidopsis thaliana
	STRE	AGGGG	5	Arabidopsis thaliana
	AAGAA-motif	GAAAGAA	7	Avena sativa
	AAGAA-motif	gGTAAAGAAA	9	Avena sativa
	TCA	TCATCTTCAT	9	Pisum sativum
	HD-Zip 3	GTAAT(G/C)ATTAC	10	Arabidopsis thaliana	protein binding site
	Box III	atCATTTTCACt	11	Pisum sativum	protein binding site
	CAAT-box	CAAAT	5	Pisum sativum	common cis-acting element in promoter and enhancer regions
	Myb	TAACTG	6	Arabidopsis thaliana
	TCCC-motif	TCTCCCT	7	Spinacia oleracea	part of a light responsive element
	AC-I	(T/C)C(T/C)(C/T)ACC(T/C)ACC	9	Phaseolus vulgaris
	G-Box	CACGTG	6	Pisum sativum	cis-acting regulatory element involved in light responsiveness
	GATA-motif	GATAGGA	7	Arabidopsis thaliana	part of a light responsive element
	G-box	CACGTG	6	Arabidopsis thaliana	cis-acting regulatory element involved in light responsiveness
	O2-site	GTTGACGTGA	9	Zea mays	cis-acting regulatory element involved in zein metabolism regulation
	WRE3	CCACCT	6	Pisum sativum
	LAMP-element	CTTTATCA	8	Pisum sativum	part of a light responsive element
	ARE	AAACCA	6	Zea mays	cis-acting regulatory element essential for the anaerobic induction
	TATA-box	TATATAA	7	Arabidopsis thaliana	core promoter element around -30 of transcription start
	TATA-box	TATATA	6	Arabidopsis thaliana	core promoter element around -30 of transcription start
	TATA-box	ATTATA	6	Brassica napus	core promoter element around -30 of transcription start
	TATA-box	TATAA	5	Arabidopsis thaliana	core promoter element around -30 of transcription start
	LTR	CCGAAA	6	Hordeum vulgare	cis-acting element involved in low-temperature responsiveness
	MYB	CAACCA	6	Arabidopsis thaliana
	MYB	TAACCA	6	Arabidopsis thaliana
	TCA-element	CCATCTTTTT	9	Nicotiana tabacum	cis-acting element involved in salicylic acid responsiveness
	TCT-motif	TCTTAC	6	Arabidopsis thaliana	part of a light responsive element
	MYC	CATGTG	6	Arabidopsis thaliana
	ABRE	CACGTG	6	Arabidopsis thaliana	cis-acting element involved in the abscisic acid responsiveness
VaAGO10c	ABRE3a	TACGTG	6	Zea mays
	STRE	AGGGG	5	Arabidopsis thaliana
	AAGAA-motif	gGTAAAGAAA	9	Avena sativa
	AAGAA-motif	GAAAGAA	7	Avena sativa
	Unnamed__1	CGTGG	5	Zea mays
	GARE-motif	TCTGTTG	7	Brassica oleracea	gibberellin-responsive element
	MYB recognition site	CCGTTG	6	Arabidopsis thaliana
	Box 4	ATTAAT	6	Petroselinum crispum	part of a conserved DNA module involved in light responsiveness
	CAAT-box	CAAAT	5	Pisum sativum	common cis-acting element in promoter and enhancer regions
	CAAT-box	TGCCAAC	7	Petunia hybrida	common cis-acting element in promoter and enhancer regions
	Myb	CAACTG	6	Arabidopsis thaliana
	G-box	TACGTG	6	Arabidopsis thaliana	cis-acting regulatory element involved in light responsiveness
	LAMP-element	CTTTATCA	8	Pisum sativum	part of a light responsive element
	ARE	AAACCA	6	Zea mays	cis-acting regulatory element essential for the anaerobic induction
	TATA-box	TATAAAT	7	Brassica juncea	core promoter element around -30 of transcription start
	TATA-box	TATAAA	6	Helianthus annuus	core promoter element around -30 of transcription start
	TATA-box	TATAA	5	Arabidopsis thaliana	core promoter element around -30 of transcription start
	TATA-box	ATATAA	6	Brassica oleracea	core promoter element around -30 of transcription start
	TATA-box	TATACA	6	Helianthus annuus	core promoter element around -30 of transcription start
	TATA-box	TAAAGATT	8	Arabidopsis thaliana	core promoter element around -30 of transcription start
	TATA-box	ccTATAAAaa	9	Arabidopsis thaliana	core promoter element around -30 of transcription start
	CCAAT-box	CAACGG	6	Hordeum vulgare	MYBHv1 binding site
	ABRE4	CACGTA	6	Zea mays
	LTR	CCGAAA	6	Hordeum vulgare	cis-acting element involved in low-temperature responsiveness
	MYB	CAACAG	6	Arabidopsis thaliana
	MBS	CAACTG	6	Arabidopsis thaliana	MYB binding site involved in drought-inducibility
	MYC	CATTTG	6	Arabidopsis thaliana
	ABRE	CGTACGTGCA	9	Hordeum vulgare	cis-acting element involved in the abscisic acid responsiveness
	ABRE	ACGTG	5	Arabidopsis thaliana	cis-acting element involved in the abscisic acid responsiveness
	Myb-binding site	CAACAG	6	Nicotiana tabacum
VaAGO3a	W box	TTGACC	6	Arabidopsis thaliana
	MYB-like sequence	TAACCA	6	Arabidopsis thaliana
	Unnamed__6	taTAAATATct	10	Zea mays
	CGTCA-motif	CGTCA	5	Hordeum vulgare	cis-acting regulatory element involved in the MeJA-responsiveness
	AT-rich sequence	TAAAATACT	9	Pisum sativum	element for maximal elicitor-mediated activation (2copies)
	as-1	TGACG	5	Arabidopsis thaliana
	AT~TATA-box	TATATAAA	8	Arabidopsis thaliana
	AT~TATA-box	TATATA	6	Arabidopsis thaliana
	STRE	AGGGG	5	Arabidopsis thaliana
	TC-rich repeats	GTTTTCTTAC	9	Nicotiana tabacum	cis-acting element involved in defense and stress responsiveness
	AAGAA-motif	gGTAAAGAAA	9	Avena sativa
	AACA_motif	TAACAAACTCCA	11	Oryza sativa	involved in endosperm-specific negative expression
	Unnamed__1	CGTGG	5	Zea mays
	MYB recognition site	CCGTTG	6	Arabidopsis thaliana
	CAAT-box	CAAAT	5	Pisum sativum	common cis-acting element in promoter and enhancer regions
	CAAT-box	CAAAT	5	Pisum sativum	common cis-acting element in promoter and enhancer regions
	CAAT-box	CCAAT	5	Arabidopsis thaliana	common cis-acting element in promoter and enhancer regions
	Myb	TAACTG	6	Arabidopsis thaliana
	TCCC-motif	TCTCCCT	7	Spinacia oleracea	part of a light responsive element
	TGACG-motif	TGACG	5	Hordeum vulgare	cis-acting regulatory element involved in the MeJA-responsiveness
	TGA-box	TGACGTAA	8	Glycine max	part of an auxin-responsive element
	GT1-motif	GGTTAA	6	Arabidopsis thaliana	light responsive element
	MRE	AACCTAA	7	Petroselinum crispum	MYB binding site involved in light responsiveness
	ARE	AAACCA	6	Zea mays	cis-acting regulatory element essential for the anaerobic induction
	CCAAT-box	CAACGG	6	Hordeum vulgare	MYBHv1 binding site
	TATA-box	TATAAA	6	Helianthus annuus	core promoter element around -30 of transcription start
	TATA-box	TATAA	5	Arabidopsis thaliana	core promoter element around -30 of transcription start
	TATA-box	TATATA	6	Arabidopsis thaliana	core promoter element around -30 of transcription start
	TATA-box	ATATAA	6	Brassica oleracea	core promoter element around -30 of transcription start
	TATA-box	TACAAAA	7	Oryza sativa	core promoter element around -30 of transcription start
	MYB	TAACCA	6	Arabidopsis thaliana
	MYC	CATGTG	6	Arabidopsis thaliana
VaAGO3b	ERE	ATTTTAAA	8	Nicotiana glutinos
	MYB-like sequence	TAACCA	6	Arabidopsis thaliana
	WUN-motif	AAATTACTA	9	Nicotiana glutinosa
	WUN-motif	AAATTTCTT	9	Nicotiana glutinosa
	WUN-motif	CCATTTCAA	9	Nicotiana glutinosa
	CGTCA-motif	CGTCA	5	Hordeum vulgare	cis-acting regulatory element involved in the MeJA-responsiveness
	CAT-box	GCCACT	6	Arabidopsis thaliana	cis-acting regulatory element related to meristem expression
	as-1	TGACG	5	Arabidopsis thaliana
	AT~TATA-box	TATATA	6	Arabidopsis thaliana
	TC-rich repeats	ATTCTCTAAC	9	Nicotiana tabacum	cis-acting element involved in defense and stress responsiveness
	Unnamed__1	CGTGG	5	Zea mays
	MYB recognition site	CCGTTG	6	Arabidopsis thaliana
	MYB recognition site	CCGTTG	6	Arabidopsis thaliana
	Box 4	ATTAAT	6	Petroselinum crispum	part of a conserved DNA module involved in light responsiveness
	CAAT-box	CAAAT	5	Pisum sativum	common cis-acting element in promoter and enhancer regions
	TGACG-motif	TGACG	5	Hordeum vulgare	cis-acting regulatory element involved in the MeJA-responsiveness
	GT1-motif	GGTTAA	6	Arabidopsis thaliana	light responsive element
	ARE	AAACCA	6	Zea mays	cis-acting regulatory element essential for the anaerobic induction
	TATA-box	ATATAA	6	Brassica oleracea	core promoter element around -30 of transcription start
	TATA-box	ATTATA	6	Brassica napus	core promoter element around -30 of transcription start
	TATA-box	TATATAA	7	Arabidopsis thaliana	core promoter element around -30 of transcription start
	TATA-box	TATTTAAA	8	Arabidopsis thaliana	core promoter element around -30 of transcription start
	CCAAT-box	CAACGG	6	Hordeum vulgare	MYBHv1 binding site
	LTR	CCGAAA	6	Hordeum vulgare	cis-acting element involved in low-temperature responsiveness
	MYB	CAACAG	6	Arabidopsis thaliana
	MYB	TAACCA	6	Arabidopsis thaliana
	TCT-motif	TCTTAC	6	Arabidopsis thaliana	part of a light responsive element
	TGA-element	AACGAC	6	Brassica oleracea	auxin-responsive element
	Myb-binding site	CAACAG	6	Nicotiana tabacum
VaAGO4a	ACE	CTAACGTATT	9	Petroselinum crispum	cis-acting element involved in light responsiveness
	CGTCA-motif	CGTCA	5	Hordeum vulgare	cis-acting regulatory element involved in the MeJA-responsiveness
	CAT-box	GCCACT	6	Arabidopsis thaliana	cis-acting regulatory element related to meristem expression
	as-1	TGACG	5	Arabidopsis thaliana
	AT~TATA-box	TATATA	6	Arabidopsis thaliana
	3-AF1 binding site	TAAGAGAGGAA	10	Solanum tuberosum	light responsive element
	AAGAA-motif	GAAAGAA	7	Avena sativa
	TCA	TCATCTTCAT	9	Pisum sativum
	Unnamed__1	CGTGG	5	Zea mays
	AE-box	AGAAACAA	8	Arabidopsis thaliana	part of a module for light response
	CAAT-box	CAAAT	5	Pisum sativum	common cis-acting element in promoter and enhancer regions
	CAAT-box	CCAAT	5	Arabidopsis thaliana	common cis-acting element in promoter and enhancer regions
	Myb	TAACTG	6	Arabidopsis thaliana
	TCCC-motif	TCTCCCT	7	Spinacia oleracea	part of a light responsive element
	TGACG-motif	TGACG	5	Hordeum vulgare	cis-acting regulatory element involved in the MeJA-responsiveness
	G-Box	CACGTT	6	Pisum sativum	cis-acting regulatory element involved in light responsiveness
	G-box	CACGTC	6	Zea mays	cis-acting regulatory element involved in light responsiveness
	O2-site	GATGACATGG	9	Zea mays	cis-acting regulatory element involved in zein metabolism regulation
	GT1-motif	GGTTAAT	7	Avena sativa	light responsive element
	GT1-motif	GGTTAA	6	Arabidopsis thaliana	light responsive element
	ARE	AAACCA	6	Zea mays	cis-acting regulatory element essential for the anaerobic induction
	TATA-box	ATTATA	6	Brassica napus	core promoter element around -30 of transcription start
	TATA-box	TATAA	5	Arabidopsis thaliana	core promoter element around -30 of transcription start
	TATA-box	TACAAAA	7	Oryza sativa	core promoter element around -30 of transcription start
	TATA-box	TACATAAA	8	Oryza sativa	core promoter element around -30 of transcription start
	LTR	CCGAAA	6	Hordeum vulgare	cis-acting element involved in low-temperature responsiveness
	GA-motif	ATAGATAA	8	Arabidopsis thaliana	part of a light responsive element
	TCA-element	TCAGAAGAGG	9	Brassica oleracea	cis-acting element involved in salicylic acid responsiveness
	MYC	CATGTG	6	Arabidopsis thaliana
	MYC	CATTTG	6	Arabidopsis thaliana
	ABRE	ACGTG	5	Arabidopsis thaliana	cis-acting element involved in the abscisic acid responsiveness
VaAGO4b	ERE	ATTTTAAA	8	Nicotiana glutinos
	ERE	ATTTCATA	8	Nicotiana glutinos
	AT~TATA-box	TATATA	6	Arabidopsis thaliana
	P-box	CCTTTTG	7	Oryza sativa	gibberellin-responsive element
	Unnamed__1	CGTGG	5	Zea mays
	AE-box	AGAAACAA	8	Arabidopsis thaliana	part of a module for light response
	GARE-motif	TCTGTTG	7	Brassica oleracea	gibberellin-responsive element
	Box 4	ATTAAT	6	Petroselinum crispum	part of a conserved DNA module involved in light responsiveness
	CAAT-box	CCAAT	5	Arabidopsis thaliana	common cis-acting element in promoter and enhancer regions
	CAAT-box	CAAAT	5	Pisum sativum	common cis-acting element in promoter and enhancer regions
	CAAT-box	CCCAATTT	8	Arabidopsis thaliana	common cis-acting element in promoter and enhancer regions
	TCCC-motif	TCTCCCT	7	Spinacia oleracea	part of a light responsive element
	ARE	AAACCA	6	Zea mays	cis-acting regulatory element essential for the anaerobic induction
	TATA-box	ATATAT	6	Brassica napus	core promoter element around -30 of transcription start
	TATA-box	ATATAA	6	Brassica oleracea	core promoter element around -30 of transcription start
	TATA-box	TATACA	6	Helianthus annuus	core promoter element around -30 of transcription start
	TATA-box	TACAAAA	7	Oryza sativa	core promoter element around -30 of transcription start
	TATA-box	TATAA	5	Arabidopsis thaliana	core promoter element around -30 of transcription start
	LTR	CCGAAA	6	Hordeum vulgare	cis-acting element involved in low-temperature responsiveness
	MYB	CAACAG	6	Arabidopsis thaliana
	MYB	CAACCA	6	Arabidopsis thaliana
	TGA-element	AACGAC	6	Brassica oleracea	auxin-responsive element
	MYC	CAATTG	6	Arabidopsis thaliana
	Myb-binding site	CAACAG	6	Nicotiana tabacum
	RY-element	CATGCATG	8	Helianthus annuus	cis-acting regulatory element involved in seed-specific regulation
VaAGO6	W box	TTGACC	6	Arabidopsis thaliana
	ACE	CTAACGTATT	9	Petroselinum crispum	cis-acting element involved in light responsiveness
	ERE	ATTTTAAA	8	Nicotiana glutinos
	AT~TATA-box	TATATA	6	Arabidopsis thaliana
	TC-rich repeats	GTTTTCTTAC	9	Nicotiana tabacum	cis-acting element involved in defense and stress responsiveness
	AAGAA-motif	gGTAAAGAAA	9	Avena sativa
	AE-box	AGAAACAA	8	Arabidopsis thaliana	part of a module for light response
	Box 4	ATTAAT	6	Petroselinum crispum	part of a conserved DNA module involved in light responsiveness
	CAAT-box	CAAAT	5	Pisum sativum	common cis-acting element in promoter and enhancer regions
	CAAT-box	CCAAT	5	Arabidopsis thaliana	common cis-acting element in promoter and enhancer regions
	GATA-motif	GATAGGG	7	Pisum sativum	part of a light responsive element
	G-box	CACGAC	6	Zea mays	cis-acting regulatory element involved in light responsiveness
	G-box	CACGTC	6	Zea mays	cis-acting regulatory element involved in light responsiveness
	WRE3	CCACCT	6	Pisum sativum
	ARE	AAACCA	6	Zea mays	cis-acting regulatory element essential for the anaerobic induction
	TATA-box	TATTTAAA	8	Arabidopsis thaliana	core promoter element around -30 of transcription start
	TATA-box	TACATAAA	8	Oryza sativa	core promoter element around -30 of transcription start
	TATA-box	ATTATA	6	Brassica napus	core promoter element around -30 of transcription start
	TATA-box	TATAA	5	Arabidopsis thaliana	core promoter element around -30 of transcription start
	TATA-box	ATATAA	6	Brassica oleracea	core promoter element around -30 of transcription start
	LTR	CCGAAA	6	Hordeum vulgare	cis-acting element involved in low-temperature responsiveness
	TCT-motif	TCTTAC	6	Arabidopsis thaliana	part of a light responsive element
	MYC	CATTTG	6	Arabidopsis thaliana
	MYC	CATGTG	6	Arabidopsis thaliana
	MYC	CATTTG	6	Arabidopsis thaliana
	ABRE	ACGTG	5	Arabidopsis thaliana	cis-acting element involved in the abscisic acid responsiveness
VaAGO7a	W box	TTGACC	6	Arabidopsis thaliana
	Unnamed__6	taTAAATATct	10	Zea mays
	ERE	ATTTTAAA	8	Nicotiana glutinos
	ERE	ATTTCATA	8	Nicotiana glutinos
	MYB-like sequence	TAACCA	6	Arabidopsis thaliana
	AT~TATA-box	TATATAAA	8	Arabidopsis thaliana
	AT~TATA-box	TATATA	6	Arabidopsis thaliana
	STRE	AGGGG	5	Arabidopsis thaliana
	AAGAA-motif	GAAAGAA	7	Avena sativa
	AAGAA-motif	gGTAAAGAAA	9	Avena sativa
	P-box	CCTTTTG	7	Oryza sativa	gibberellin-responsive element
	GARE-motif	TCTGTTG	7	Brassica oleracea	gibberellin-responsive element
	Box 4	ATTAAT	6	Petroselinum crispum	part of a conserved DNA module involved in light responsiveness
	CAAT-box	CCAAT	5	Arabidopsis thaliana	common cis-acting element in promoter and enhancer regions
	CAAT-box	CAAAT	5	Pisum sativum	common cis-acting element in promoter and enhancer regions
	Myb	TAACTG	6	Arabidopsis thaliana
	Myb	CAACTG	6	Arabidopsis thaliana
	G-Box	CACGTG	6	Pisum sativum	cis-acting regulatory element involved in light responsiveness
	AuxRR-core	GGTCCAT	7	Nicotiana tabacum	cis-acting regulatory element involved in auxin responsiveness
	CARE	CAACTCCC	8	Oryza sativa
	G-box	CACGTG	6	Arabidopsis thaliana	cis-acting regulatory element involved in light responsiveness
	WRE3	CCACCT	6	Pisum sativum
	HD-Zip 1	CAAT(A/T)ATTG	8.5	Arabidopsis thaliana	element involved in differentiation of the palisade mesophyll cells
	LAMP-element	CTTTATCA	8	Pisum sativum	part of a light responsive element
	ARE	AAACCA	6	Zea mays	cis-acting regulatory element essential for the anaerobic induction
	TATA-box	TATAAA	6	Helianthus annuus	core promoter element around -30 of transcription start
	TATA-box	TATAA	5	Arabidopsis thaliana	core promoter element around -30 of transcription start
	TATA-box	TATATA	6	Arabidopsis thaliana	core promoter element around -30 of transcription start
	TATA-box	ATATAT	6	Brassica napus	core promoter element around -30 of transcription start
	TATA-box	TATACA	6	Helianthus annuus	core promoter element around -30 of transcription start
	MYB	CAACAG	6	Arabidopsis thaliana
	MYB	TAACCA	6	Arabidopsis thaliana
	MYB	CAACCA	6	Arabidopsis thaliana
	MBS	CAACTG	6	Arabidopsis thaliana	MYB binding site involved in drought-inducibility
	TCA-element	CCATCTTTTT	9	Nicotiana tabacum	cis-acting element involved in salicylic acid responsiveness
	chs-CMA2a	TCACTTGA	8	Petroselinum crispum	part of a light responsive element
	MYC	CATTTG	6	Arabidopsis thaliana
	ABRE	CACGTG	6	Arabidopsis thaliana	cis-acting element involved in the abscisic acid responsiveness
	ABRE	ACGTG	5	Arabidopsis thaliana	cis-acting element involved in the abscisic acid responsiveness
	Myb-binding site	CAACAG	6	Nicotiana tabacum
VaAGO7b	ERE	ATTTTAAA	8	Nicotiana glutinos
	MYB-like sequence	TAACCA	6	Arabidopsis thaliana
	CGTCA-motif	CGTCA	5	Hordeum vulgare	cis-acting regulatory element involved in the MeJA-responsiveness
	as-1	TGACG	5	Arabidopsis thaliana
	TCA	TCATCTTCAT	9	Pisum sativum
	Box 4	ATTAAT	6	Petroselinum crispum	part of a conserved DNA module involved in light responsiveness
	TCCC-motif	TCTCCCT	7	Spinacia oleracea	part of a light responsive element
	TGACG-motif	TGACG	5	Hordeum vulgare	cis-acting regulatory element involved in the MeJA-responsiveness
	TATA	TATAAAAT	8	Arabidopsis thaliana
	MYC	CATGTG	6	Arabidopsis thaliana
	W box	TTGACC	6	Arabidopsis thaliana
	Sp1	GGGCGG	6	Oryza sativa	light responsive element
	WUN-motif	AAATTACT	8	Nicotiana glutinosa
	ABRE3a	TACGTG	6	Zea mays
	AT~TATA-box	TATATA	6	Arabidopsis thaliana
	STRE	AGGGG	5	Arabidopsis thaliana
	CAAT-box	CAAT	4	Nicotiana glutinosa
	CAAT-box	CAAT	4	Nicotiana glutinosa
	CAAT-box	CAAT	4	Nicotiana glutinosa
	CAAT-box	CAAT	4	Nicotiana glutinosa
	CAAT-box	CAAT	4	Nicotiana glutinosa
	CAAT-box	CAAAT	5	Pisum sativum	common cis-acting element in promoter and enhancer regions
	Myb	TAACTG	6	Arabidopsis thaliana
	G-box	TACGTG	6	Arabidopsis thaliana	cis-acting regulatory element involved in light responsiveness
	O2-site	GTTGACGTGA	9	Zea mays	cis-acting regulatory element involved in zein metabolism regulation
	GT1-motif	GGTTAA	6	Arabidopsis thaliana	light responsive element
	Box II	TGGTAATAA	9	Solanum tuberosum	part of a light responsive element
	ARE	AAACCA	6	Zea mays	cis-acting regulatory element essential for the anaerobic induction
	TATA-box	ATATAT	6	Brassica napus	core promoter element around -30 of transcription start
	TATA-box	TATATTTATATTT	12	Avena sativa	core promoter element around -30 of transcription start
	TATA-box	TATAAAA	7	Pisum sativum	core promoter element around -30 of transcription start
	TATA-box	TATAAA	6	Helianthus annuus	core promoter element around -30 of transcription start
	ABRE4	CACGTA	6	Zea mays
	MYB	TAACCA	6	Arabidopsis thaliana
	Myc	TCTCTTA	7	Arabidopsis thaliana
	GA-motif	ATAGATAA	8	Arabidopsis thaliana	part of a light responsive element
	TCA-element	CCATCTTTTT	9	Nicotiana tabacum	cis-acting element involved in salicylic acid responsiveness
	TCT-motif	TCTTAC	6	Arabidopsis thaliana	part of a light responsive element
	ABRE	ACGTG	5	Arabidopsis thaliana	cis-acting element involved in the abscisic acid responsiveness
