# Supplementary material for: Genome-wide analysis of key gene families in RNA silencing and their responses to biotic and drought stresses in adzuki bean
Source: BMC Genomics. 2023 Apr 12;24:195. doi: 10.1186/s12864-023-09274-9 (PMC10091639; doi:10.1186/s12864-023-09274-9)
Supplement: Supplementary file 1 — Additional file 1: Figure S1. MiRNA targets identified by psRobot. Table S1. Promoter analysis of VaDCLs. Table S2. Promoter analysis of VaAGOs. Table S3. Promoter analysis of VaRDRs. Table S4. Primers used in the QRT-PCR analysis. [file 12864_2023_9274_MOESM1_ESM.zip › supplemental Figure and table/Table S3 Promoter analysis of VaRDRs.xls]

## Sheet: Supplementary Table S3
Table S3 Promoter analysis of VaRDRs
Gene id	Motifs	Sequence	Matrix score	Organism	Function
VaRDR1a	F-box	CTATTCTCATT	10	Lycopersicon esculentum
	WUN-motif	TAATTACTC	9	Nicotiana glutinosa
	AT~TATA-box	TATATAAA	8	Arabidopsis thaliana
	AT~TATA-box	TATATA	6	Arabidopsis thaliana
	AAGAA-motif	GAAAGAA	7	Avena sativa
	AAGAA-motif	gGTAAAGAAA	9	Avena sativa
	AE-box	AGAAACTT	8	Arabidopsis thaliana	part of a module for light response
	AE-box	AGAAACAA	8	Arabidopsis thaliana	part of a module for light response
	circadian	CAAAGATATC	9	Lycopersicon esculentum	cis-acting regulatory element involved in circadian control
	CAAT-box	CAAAT	5	Pisum sativum	common cis-acting element in promoter and enhancer regions
	CAAT-box	CCAAT	5	Arabidopsis thaliana	common cis-acting element in promoter and enhancer regions
	Myb	TAACTG	6	Arabidopsis thaliana
	G-Box	CACGTT	6	Pisum sativum	cis-acting regulatory element involved in light responsiveness
	DRE1	ACCGAGA	7	Zea mays
	ARE	AAACCA	6	Zea mays	cis-acting regulatory element essential for the anaerobic induction
	TATA-box	ATTATA	6	Brassica napus	core promoter element around -30 of transcription start
	TATA-box	TATATAA	7	Arabidopsis thaliana	core promoter element around -30 of transcription start
	TATA-box	TATATA	6	Arabidopsis thaliana	core promoter element around -30 of transcription start
	TATA-box	ATATAT	6	Brassica napus	core promoter element around -30 of transcription start
	MYB	CAACCA	6	Arabidopsis thaliana
	Myc	TCTCTTA	7	Arabidopsis thaliana
	chs-CMA2a	TCACTTGA	8	Petroselinum crispum	part of a light responsive element
	MYC	CATGTG	6	Arabidopsis thaliana
	ABRE	ACGTG	5	Arabidopsis thaliana	cis-acting element involved in the abscisic acid responsiveness
VaRDR1b	W box	TTGACC	6	Arabidopsis thaliana
	chs-CMA1a	TTACTTAA	8	Daucus carota	part of a light responsive element
	ERE	ATTTTAAA	8	Nicotiana glutinos
	AT~TATA-box	TATATA	6	Arabidopsis thaliana
	TC-rich repeats	ATTCTCTAAC	9	Nicotiana tabacum	cis-acting element involved in defense and stress responsiveness
	AAGAA-motif	gGTAAAGAAA	9	Avena sativa
	AE-box	AGAAACTT	8	Arabidopsis thaliana	part of a module for light response
	Box 4	ATTAAT	6	Petroselinum crispum	part of a conserved DNA module involved in light responsiveness
	CAAT-box	CCAAT	5	Arabidopsis thaliana	common cis-acting element in promoter and enhancer regions
	CAAT-box	CAAAT	5	Pisum sativum	common cis-acting element in promoter and enhancer regions
	CAAT-box	TGCCAAC	7	Petunia hybrida	common cis-acting element in promoter and enhancer regions
	CAAT-box	CAAAT	5	Pisum sativum	common cis-acting element in promoter and enhancer regions
	Myb	TAACTG	6	Arabidopsis thaliana
	Myb	TAACTG	6	Arabidopsis thaliana
	TATA	TATAAAAT	8	Arabidopsis thaliana
	GATA-motif	AAGGATAAGG	9	Solanum tuberosum	part of a light responsive element
	WRE3	CCACCT	6	Pisum sativum
	ARE	AAACCA	6	Zea mays	cis-acting regulatory element essential for the anaerobic induction
	TATA-box	TACATAAA	8	Oryza sativa	core promoter element around -30 of transcription start
	TATA-box	TATAAAA	7	Pisum sativum	core promoter element around -30 of transcription start
	TATA-box	TATAAA	6	Helianthus annuus	core promoter element around -30 of transcription start
	TATA-box	TATAA	5	Arabidopsis thaliana	core promoter element around -30 of transcription start
	TATA-box	ATATAT	6	Brassica napus	core promoter element around -30 of transcription start
	TCT-motif	TCTTAC	6	Arabidopsis thaliana	part of a light responsive element
VaRDR1c	chs-CMA1a	TTACTTAA	8	Daucus carota	part of a light responsive element
	ERE	ATTTCATA	8	Nicotiana glutinos
	MYB-like sequence	TAACCA	6	Arabidopsis thaliana
	WUN-motif	CCATTTCAA	9	Nicotiana glutinosa
	CAT-box	GCCACT	6	Arabidopsis thaliana	cis-acting regulatory element related to meristem expression
	CAT-box	GCCACT	6	Arabidopsis thaliana	cis-acting regulatory element related to meristem expression
	AT~TATA-box	TATATA	6	Arabidopsis thaliana
	TC-rich repeats	ATTCTCTAAC	9	Nicotiana tabacum	cis-acting element involved in defense and stress responsiveness
	CAAT-box	CAAAT	5	Pisum sativum	common cis-acting element in promoter and enhancer regions
	Myb	CAACTG	6	Arabidopsis thaliana
	GATA-motif	AAGGATAAGG	9	Solanum tuberosum	part of a light responsive element
	TATA-box	TATATA	6	Arabidopsis thaliana	core promoter element around -30 of transcription start
	TATA-box	ATATAT	6	Brassica napus	core promoter element around -30 of transcription start
	TATA-box	ATTATA	6	Brassica napus	core promoter element around -30 of transcription start
	TATA-box	TATAA	5	Arabidopsis thaliana	core promoter element around -30 of transcription start
	TATA-box	TATATTTATATTT	12	Avena sativa	core promoter element around -30 of transcription start
	MYB	CAACCA	6	Arabidopsis thaliana
	MYB	TAACCA	6	Arabidopsis thaliana
	Myc	TCTCTTA	7	Arabidopsis thaliana
	MBS	CAACTG	6	Arabidopsis thaliana	MYB binding site involved in drought-inducibility
	TATC-box	TATCCCA	7	Oryza sativa	cis-acting element involved in gibberellin-responsiveness
	TCT-motif	TCTTAC	6	Arabidopsis thaliana	part of a light responsive element
	MYC	CAATTG	6	Arabidopsis thaliana
VaRDR2	W box	TTGACC	6	Arabidopsis thaliana
	ERE	ATTTTAAA	8	Nicotiana glutinos
	STRE	AGGGG	5	Arabidopsis thaliana
	TC-rich repeats	GTTTTCTTAC	9	Nicotiana tabacum	cis-acting element involved in defense and stress responsiveness
	AAGAA-motif	GAAAGAA	7	Avena sativa
	TCA	TCATCTTCAT	9	Pisum sativum
	Box 4	ATTAAT	6	Petroselinum crispum	part of a conserved DNA module involved in light responsiveness
	circadian	CAAAGATATC	9	Lycopersicon esculentum	cis-acting regulatory element involved in circadian control
	CAAT-box	CAAAT	5	Pisum sativum	common cis-acting element in promoter and enhancer regions
	CAAT-box	CCAAT	5	Arabidopsis thaliana	common cis-acting element in promoter and enhancer regions
	TATA	TATAAAAT	8	Arabidopsis thaliana
	TATA	TATAAAAT	8	Arabidopsis thaliana
	ARE	AAACCA	6	Zea mays	cis-acting regulatory element essential for the anaerobic induction
	TATA-box	ATTATA	6	Brassica napus	core promoter element around -30 of transcription start
	TATA-box	TATAA	5	Arabidopsis thaliana	core promoter element around -30 of transcription start
	TATA-box	TACAAAA	7	Oryza sativa	core promoter element around -30 of transcription start
	TATA-box	ATTATA	6	Brassica napus	core promoter element around -30 of transcription start
	TATA-box	taTATAAAtc	9	Arabidopsis thaliana	core promoter element around -30 of transcription start
	TATA-box	TATTTAAA	8	Arabidopsis thaliana	core promoter element around -30 of transcription start
	LTR	CCGAAA	6	Hordeum vulgare	cis-acting element involved in low-temperature responsiveness
	MYB	CAACCA	6	Arabidopsis thaliana
	MYC	CATGTG	6	Arabidopsis thaliana
	TCT-motif	TCTTAC	6	Arabidopsis thaliana	part of a light responsive element
	RY-element	CATGCATG	8	Helianthus annuus	cis-acting regulatory element involved in seed-specific regulation
VaRDR5	W box	TTGACC	6	Arabidopsis thaliana
	chs-CMA1a	TTACTTAA	8	Daucus carota	part of a light responsive element
	CCGTCC-box	CCGTCC	6	Petroselinum hortense
	dOCT	CACGGATC	8	Zea mays
	ABRE3a	TACGTG	6	Zea mays
	A-box	CCGTCC	6	Petroselinum crispum	cis-acting regulatory element
	STRE	AGGGG	5	Arabidopsis thaliana
	P-box	CCTTTTG	7	Oryza sativa	gibberellin-responsive element
	Unnamed__1	CGTGG	5	Zea mays
	Box 4	ATTAAT	6	Petroselinum crispum	part of a conserved DNA module involved in light responsiveness
	CAAT-box	CAAAT	5	Pisum sativum	common cis-acting element in promoter and enhancer regions
	CAAT-box	CCAAT	5	Arabidopsis thaliana	common cis-acting element in promoter and enhancer regions
	GCN4_motif	TGAGTCA	7	Oryza sativa	cis-regulatory element involved in endosperm expression
	G-Box	CACGTT	6	Pisum sativum	cis-acting regulatory element involved in light responsiveness
	G-Box	CACGTG	6	Pisum sativum	cis-acting regulatory element involved in light responsiveness
	TATA	TATAAAAT	8	Arabidopsis thaliana
	G-box	TACGTG	6	Arabidopsis thaliana	cis-acting regulatory element involved in light responsiveness
	G-box	CACGTG	6	Arabidopsis thaliana	cis-acting regulatory element involved in light responsiveness
	O2-site	GTTGACGTGA	9	Zea mays	cis-acting regulatory element involved in zein metabolism regulation
	CCGTCC motif	CCGTCC	6	Nicotiana tabacum
	WRE3	CCACCT	6	Pisum sativum
	ARE	AAACCA	6	Zea mays	cis-acting regulatory element essential for the anaerobic induction
	TATA-box	ATATAA	6	Brassica oleracea	core promoter element around -30 of transcription start
	TATA-box	ATTATA	6	Brassica napus	core promoter element around -30 of transcription start
	TATA-box	TATAA	5	Arabidopsis thaliana	core promoter element around -30 of transcription start
	ABRE4	CACGTA	6	Zea mays
	TATC-box	TATCCCA	7	Oryza sativa	cis-acting element involved in gibberellin-responsiveness
	TGA-element	AACGAC	6	Brassica oleracea	auxin-responsive element
	MYC	CATTTG	6	Arabidopsis thaliana
	ABRE	CACGTG	6	Arabidopsis thaliana	cis-acting element involved in the abscisic acid responsiveness
	ABRE	ACGTG	5	Arabidopsis thaliana	cis-acting element involved in the abscisic acid responsiveness
VaRDR6	W box	TTGACC	6	Arabidopsis thaliana
	ERE	ATTTTAAA	8	Nicotiana glutinos
	MYB-like sequence	TAACCA	6	Arabidopsis thaliana
	ABRE3a	TACGTG	6	Zea mays
	AT~TATA-box	TATATA	6	Arabidopsis thaliana
	AT~TATA-box	TATATAAA	8	Arabidopsis thaliana
	STRE	AGGGG	5	Arabidopsis thaliana
	TC-rich repeats	ATTCTCTAAC	9	Nicotiana tabacum	cis-acting element involved in defense and stress responsiveness
	TCA	TCATCTTCAT	9	Pisum sativum
	AE-box	AGAAACAA	8	Arabidopsis thaliana	part of a module for light response
	Box 4	ATTAAT	6	Petroselinum crispum	part of a conserved DNA module involved in light responsiveness
	CAAT-box	CCAAT	5	Arabidopsis thaliana	common cis-acting element in promoter and enhancer regions
	GCN4_motif	TGAGTCA	7	Oryza sativa	cis-regulatory element involved in endosperm expression
	box S	AGCCACC	7	Arabidopsis thaliana
	TATA	TATAAAAT	8	Arabidopsis thaliana
	G-box	TACGTG	6	Arabidopsis thaliana	cis-acting regulatory element involved in light responsiveness
	GT1-motif	GGTTAA	6	Arabidopsis thaliana	light responsive element
	MRE	AACCTAA	7	Petroselinum crispum	MYB binding site involved in light responsiveness
	ARE	AAACCA	6	Zea mays	cis-acting regulatory element essential for the anaerobic induction
	TATA-box	ATTATA	6	Brassica napus	core promoter element around -30 of transcription start
	TATA-box	TATAA	5	Arabidopsis thaliana	core promoter element around -30 of transcription start
	TATA-box	ATATAA	6	Brassica oleracea	core promoter element around -30 of transcription start
	TATA-box	TATATA	6	Arabidopsis thaliana	core promoter element around -30 of transcription start
	TATA-box	ATATAT	6	Brassica napus	core promoter element around -30 of transcription start
	TATA-box	TAAAGATT	8	Arabidopsis thaliana	core promoter element around -30 of transcription start
	TATA-box	TACATAAA	8	Oryza sativa	core promoter element around -30 of transcription start
	TATA-box	ATATAA	6	Brassica oleracea	core promoter element around -30 of transcription start
	ABRE4	CACGTA	6	Zea mays
	MYB	CAACCA	6	Arabidopsis thaliana
	MYB	TAACCA	6	Arabidopsis thaliana
	TCT-motif	TCTTAC	6	Arabidopsis thaliana	part of a light responsive element
	MYC	CATTTG	6	Arabidopsis thaliana
	ABRE	ACGTG	5	Arabidopsis thaliana	cis-acting element involved in the abscisic acid responsiveness
