# Supplementary material for: Genome-wide analysis of key gene families in RNA silencing and their responses to biotic and drought stresses in adzuki bean
Source: BMC Genomics. 2023 Apr 12;24:195. doi: 10.1186/s12864-023-09274-9 (PMC10091639; doi:10.1186/s12864-023-09274-9)
Supplement: Supplementary file 1 — Additional file 1: Figure S1. MiRNA targets identified by psRobot. Table S1. Promoter analysis of VaDCLs. Table S2. Promoter analysis of VaAGOs. Table S3. Promoter analysis of VaRDRs. Table S4. Primers used in the QRT-PCR analysis. [file 12864_2023_9274_MOESM1_ESM.zip › supplemental Figure and table/Table S4 Primers used in the QRT-PCR analysis.xls]

## Sheet: Supplementary Table S4
Table S4 Primers used in the QRT-PCR analysis
gene	VaRDRP2	Sequence (5'->3')	Template strand	Length
ELF1B	ELF1B F	CAAATCTCCACACAGACGCAGG	Plus	22
	ELF1B R	GCGTACACTTTGATGTCGTCCTT	Minus	23
	length	106
VaDCL1	VaDCL1 F	GACTCTGCCAATGCATCCTG	Plus	20
	VaDCL1 R	TCAAAGCAGCAAGGGCATTT	Minus	20
	length	200
VaDCL2a	VaDCL2a F	CCGGTGCTTGCAGATGTTAT	Plus	20
	VaDCL2a R	GGCACAGTTCTTGCAACTCA	Minus	20
	length	163
VaDCL2b	VaDCL2b F	TGGCTGGAGCGATTCTAGTT	Plus	20
	VaDCL2b R	TGGTGTGACAAGAGGTTCCA	Minus	20
	length	89
VaDCL2c	VaDCL2c F	GTGTGAGACATCGCTCCCTA	Plus	20
	VaDCL2c R	CTTTGCCACACAACCTCCTT	Minus	20
	length	102
VaDCL2d	VaDCL2d F	ATCCCGTCCGAGAGTTGAAT	Plus	20
	VaDCL2d R	CCATCGGCTTCTACCTCCAT	Minus	20
	length	115
VaDCL3	VaDCL3 F	AGTGCCTGCATTTGCTTCAA	Plus	20
	VaDCL3 R	ACTGCAGCAGAGTCAAAGGA	Minus	20
	length	189
VaDCL4	VaDCL4 F	AAGCTTGCAGCTGAGTCCTA	Plus	20
	VaDCL4 R	TTGATGGCACTGGCAGAAAC	Minus	20
	length	86
VaRDRP2	VaRDRP2 F	TGCTGCAATGCCAAGAGTTT	Plus	20
	VaRDRP2 R	CAGCAAGCTTCTGTGACCAA	Minus	20
	length	167
VaRDRP6	VaRDRP6 F	AAGAGGCTGATGGTTTGGGA	Plus	20
	VaRDRP6 R	CCTTGTGGCAAGAGCAAGAT	Minus	20
	length	196
VaRDRP1a	VaRDRP1a F	TCAAGTGATGGTGGCTCTGT	Plus	20
	VaRDRP1a R	CCGCTGAGGATTTCAGCTTC	Minus	20
	length	191
VaRDRP1b	VaRDRP1b F	TCCTCGTGCACTGTATGTCA	Plus	20
	VaRDRP1b R	TAAGACCTTCTCGCGACCTC	Minus	20
	length	174
VaRDRP1c	VaRDRP1c F	GAGCCCTGCATGTATTGAGC	Plus	20
	VaRDRP1c R	TGGAATTTCTGCTGGCACAC	Minus	20
	length	82
VaRDR5A	VaRDR5A F	GTAATGCAATGGGTGTGGCA	Plus	20
	VaRDR5A R	TCCCTCCCTTCTTAGGAGCA	Minus	20
	length	180
VaAGO2b	VaAGO2b F	ACGTGTTTGTGCTCAAGGTC	Plus	20
	VaAGO2b R	AGCTCTTCCGTCAGAACCAT	Minus	20
	length	171
AGO10a	AGO10a F	CCTCCTGCGTACTATGCTCA	Plus	20
	AGO10a R	TGGCCGAACTGACTCATCTT	Minus	20
	length	117
AGO10b	AGO10b F	GAGCAGATGTAACCCACCCT	Plus	20
	AGO10b R	CATGCCTCCACTAACTGTGC	Minus	20
	length	194
AGO10c	AGO10c F	CAAGAAGGCAACGGGACAAA	Plus	20
	AGO10c R	AGTCTAGTGTGATGCCGCTT	Minus	20
	length	186
AGO7b	AGO7b F	TCTTTGGTGCCTCCAGCATA	Plus	20
	AGO7b R	GGAGGAGCAGCTCTGGATAG	Minus	20
	length	122
AGO7a	AGO7a F	TCTTTGGTGCCTCCAGCATA	Plus	20
	AGO7a R	GGAGGAGCTGCTCTGGATAG	Minus	20
	length
AGO4b	AGO4b F	TTAAGGTGTTGGCCGTTTGG	Plus	20
	AGO4b R	CGCTCACCACCAAGCTTATC	Minus	20
	length	193
AGO6	AGO6 F	ACCGTGATAGTGGCACAGAA	Plus	20
	AGO6 R	TCTTGGATGCGTGATTGCTG	Minus	20
	length	108
AGO2a	AGO2a F	GATGTGCTTCACCTTTGCCA	Plus	20
	AGO2a R	AGTGGTTCGTGAGAGTGAGG	Minus	20
	length	163
AGO1	AGO1 F	CGATAGTGGGTCCATGACGA	Plus	20
	AGO1 R	CAGGTAGTGGTCTCACAGCA	Minus	20
	length	110
AGO4a	F	CGTGTATCAGAGGAGCACCA	Plus	20
	R	CAAAGGAGGCATCTGAGGGA	Minus	20
	length	175
